# Supplementary material for: A novel glycosidase plate-based assay for the quantification of galactosylation and sialylation on human IgG
Source: Glycoconj J. 2020 Oct 16;37(6):691–702. doi: 10.1007/s10719-020-09953-9 (PMC7679266; doi:10.1007/s10719-020-09953-9)
Supplement: Supplementary file 2 — (XLSX 259 kb) [file 10719_2020_9953_MOESM2_ESM.xlsx]

## Sheet: Cover
A novel glycosidase plate-based assay for the quantification of galactosylation and sialylation on human IgG. Osmond D. Rebello1, 2,*, Richard A. Gardner1, Paulina A. Urbanowicz1, David Bolam3, Lucy Crouch3, David Falck2, Daniel I. R. Spencer1 1Ludger Ltd, Culham Science Centre, Abingdon, United Kingdom 2Center for Proteomics and Metabolomics, Leiden University Medical Center, Leiden, Netherlands…
Supplementary Tables

## Sheet: IgG untreated
Supplementary table S1. Relative area (%) of quantified N-glycans from IgG glycoproteins. Exoglycosidase untreated IgG sub-samples from the glycosidase plate-based assay were collected after the overnight exoglycosidase treatment step, the N-glycans released and procainamide labelled before measuring on a HILIC-FLD-MSn plateform. The mean, standard deviation and relative standard deviation of 4 r…
																			Glycan trait abundance
Relative area (%)	H3N4	H3N4F1	H3N5F1, H4N4	H4N4F1(a)	H4N4F1(b)	H4N5F1(a)	H4N5F1(b)	H5N4	H5N4F1	H5N5F1	H4N4F1S1	H5N4S1	H5N4F1S1	H5N5F1S1	H5N4S2	H5N5S2	H5N4F1S2	H5N5F1S2	Total	Terminal galactosylation	Total galactosylation	Sialylation	Agalactosylation
Retention time (minutes)	14.9	16.7	18.5	20.2	20.7	21.6	22.05	22.5	24.1	25.05	25.6	27.15	28.6	29.8	31.5	32.25	32.75	33.4
Replicate 1	0.827717	20.0791	4.67025	18.6604	9.05361	4.3026	0.729524	1.0934	15.3591	1.70234	2.86376	1.26849	10.3802	2.59675	0.88032	0.40746	2.47488	2.65019	100	69.8166	79.0932	23.522	20.9068
Replicate 2	0.784077	19.1384	4.56613	19.2558	9.27036	4.46804	0.775323	1.11945	15.4572	1.69894	2.50356	1.29855	10.5767	2.63259	0.970494	0.425344	2.42708	2.63197	100	71.119	80.0775	23.4662	19.9225
Replicate 3	0.795158	18.3574	4.48769	19.0229	9.18098	4.50334	0.816577	1.11841	15.9405	1.75589	2.46209	1.302	10.8553	2.79854	0.934205	0.390584	2.51017	2.76817	100	71.7822	80.8474	24.0211	19.1526
Replicate 4	0.797051	18.2099	4.22422	18.5769	9.04036	4.01129	0.767983	1.16559	15.5221	1.53102	2.72102	1.39731	11.512	3.03739	1.16264	0.436369	2.81809	3.06879	100	70.7862	80.9931	26.1536	19.0069
Mean	0.801001	18.9462	4.48707	18.879	9.13633	4.32132	0.772352	1.12421	15.5697	1.67205	2.63761	1.31659	10.831	2.76632	0.986914	0.414939	2.55755	2.77978		70.876	80.2528	24.2907	19.7472
Standard deviation	0.0187076	0.858128	0.190525	0.317158	0.109562	0.224445	0.0356747	0.0300985	0.256121	0.0975687	0.188749	0.0558792	0.494069	0.200959	0.122867	0.0201379	0.176996	0.20191		0.818665	0.871191	1.26672	0.871191
Relative standard deviation	2.33552	4.52929	4.24609	1.67995	1.19919	5.1939	4.61896	2.6773	1.64499	5.83528	7.15607	4.24425	4.5616	7.26447	12.4496	4.85321	6.9205	7.26353		1.15507	1.08556	5.21482	4.41172

## Sheet: IgG gal treated
Supplementary table S2. Relative area (%) of quantified N-glycans from galactosidase treated IgG glycoproteins. Galactosidase treated IgG sub-samples from the glycosidase plate-based assay were collected after the overnight exoglycosidase treatment step, the N-glycans released and procainamide labelled before measuring on a HILIC-FLD-MSn plateform. The mean, standard deviation and relative standa…
												Glycan trait abundance
Relative area (%)	H3N4	H3N4F1	H3N5F1	H4N4F1 (hybrid)	H4N4S1	H4N4F1S1	H4N5F1S1	H5N4S2	H5N5S2	H5N4F1S2	H5N5F1S2	Total	Terminal galactosylation	Total galactosylation	Sialylation	Agalactosylation
Retention time (minutes)	15.05	16.8	18.57	20.8	24.1	25.7	27.25	31.6	32.45	32.85	33.5
Replicate 1	3.06817	62.561	9.89499	0.926342	1.04976	12.9557	2.82754	1.09616	0.548256	2.49661	2.57546	100	0	23.5495	23.5495	76.4505
Replicate 2	3.23234	62.9483	9.33045	0.863182	1.15204	13.0916	2.82641	1.13688	0.496234	2.42239	2.5002	100	0	23.6257	23.6257	76.3743
Replicate 3	3.13134	61.7361	9.21237	0.936077	1.16423	13.5254	2.96986	1.1839	0.562509	2.70582	2.87239	100	0	24.9842	24.9842	75.0158
Replicate 4	2.96621	62.0264	9.58183	0.995265	1.08327	13.1457	2.91805	1.18135	0.627852	2.71738	2.75662	100	0	24.4303	24.4303	75.5697
Mean	3.09951	62.3179	9.50491	0.930217	1.11233	13.1796	2.88547	1.14958	0.558713	2.58555	2.67617		0	24.1474	24.1474	75.8526
Standard deviation	0.111669	0.541606	0.302269	0.0540813	0.0548644	0.244009	0.0707754	0.0416419	0.0541832	0.148745	0.169393		0	0.685517	0.685517	0.685517
Relative standard deviation	3.60278	0.869101	3.18014	5.81384	4.9324	1.85141	2.45282	3.62237	9.69786	5.75292	6.3297		#DIV/0!	2.83888	2.83888	0.903749

## Sheet: IgG gal+sia treated
Supplementary table S3. Relative area (%) of quantified N-glycans from a combined galactosidase and sialidase treatment of IgG glycoproteins. Combined galactosidase and sialidase treated IgG sub-samples from the glycosidase plate-based assay were collected after the overnight exoglycosidase treatment step, the N-glycans released and procainamide labelled before measuring on a HILIC-FLD-MSn platef…
				Glycan trait abundance
Relative area%	H3N4	H3N4F1	H3N5F1	Total	Terminal galactosylation	Total galactosylation	Sialylation	Agalactosylation
Retention time	15	16.7	18.4
Replicate 1	5.02734	78.6896	16.2831	100	0	0	0	100
Replicate 2	5.22683	78.8918	15.8814	100	0	0	0	100
Replicate 3	4.76825	78.6812	16.5505	100	0	0	0	100
Replicate 4	4.93724	79.049	16.0137	100	0	0	0	100
Mean	4.98991	78.8279	16.1822		0	0	0	100
Standard deviation	0.190996	0.176657	0.297052		0	0	0	2.00972e-14
Relative standard deviation	3.82764	0.224105	1.83567		#DIV/0!	#DIV/0!	#DIV/0!	2.00972e-14

## Sheet: IgG untreated annotation
Supplementary table S4. Identification table of N-glycans analytes from exoglycosidase untreated IgG glycoproteins. Exoglycosidase untreated IgG sub-samples from the glycosidase plate-based assay were collected after the overnight exoglycosidase treatment step, the N-glycans released and procainamide labelled before measuring on a HILIC-FLD-MSn platform. [H = hexose, N = N-acetylhexosamine, F = d…
	Peak detection			Depiction					Deviation (observed vs theoretical)
	Retention time	Analyte composition by MSn		Possible structure matching the composition by MSn analysis (other structure possibilities are not excluded)					HILIC-MS
		Observed m/z	Abduct type	Glycan composition	Oxford notation name	Glycan structure	Theoretical m/z		error (Da)	error (ppm)
1	15	768.81	[M+2H]2+	H3N4	A2		768.836		-0.02645	-34.4026
2	16.7	841.84	[M+2H]2+	H3N4F1	FA2		841.865		-0.0254	-30.1711
3	18.5	943.38	[M+2H]2+	H3N5F1	FA2B		943.405		-0.0251	-26.6057
4		849.84	[M+2H]2+	H4N4	A2G1		849.863		-0.02285	-26.8867
5	19	929.88	2+ charge state	Unknown	Unknown	Unknown	N.A.		#VALUE!	#VALUE!
6	20.2	922.88	[M+2H]2+	H4N4F1	FA2[6]G1		922.892		-0.0118	-12.7859
7	20.8	922.88	[M+2H]2+	H4N4F1	FA2[3]G1		922.892		-0.0118	-12.7859
8	21.6	1024.41	[M+2H]2+	H4N5F1	FA2[6]BG1		1024.43		-0.0215	-20.9873
9	22.1	1024.41	[M+2H]2+	H4N5F1	FA2[3]BG1		1024.43		-0.0215	-20.9873
10	22.5	930.84	[M+2H]2+	H5N4	A2G2		930.889		-0.04925	-52.9064
11	24.1	1003.88	[M+2H]2+	H5N4F1	FA2G2		1003.92		-0.0382	-38.0509
12	25.2	1105.41	[M+2H]2+	H5N5F1	FA2BG2		1105.46		-0.0479	-43.3305
13	25.6	1068.41	[M+2H]2+	H4N4F1S1	FA2G1S1		1068.42		-0.0115	-10.7635
14	27.2	1076.38	[M+2H]2+	H5N4S1	A2G2S1		1076.42		-0.03895	-36.1848
15	28.6	766.63	[M+3H]3+	H5N4F1S1	FA2G2S1		766.634		-0.00433333	-5.65241
16	29.8	834.34	[M+3H]3+	H5N5F1S1	FA2BG2S1		834.327		0.0125333	15.0221
17	31.6	814.97	[M+3H]3+	H5N4S2	A2G2S2		814.968		0.00183333	2.24958
18	32.3	882.63	[M+3H]3+	H5N5S2	A2BG2S2		882.661		-0.0313	-35.4609
19	32.8	863.63	[M+3H]3+	H5N4F1S2	FA2G2S2		863.654		-0.0241333	-27.9433
20	33.4	931.34	[M+3H]3+	H5N5F1S2	FA2BG2S2		931.347		-0.00726667	-7.80232

## Sheet: IgG gal treated annotation
Supplementary table S5. Identification table of N-glycans analytes from galactosidase treated IgG glycoproteins. Galactosidase treated IgG sub-samples from the glycosidase plate-based assay were collected after the overnight exoglycosidase treatment step, the N-glycans released and procainamide labelled before measuring on a HILIC-FLD-MSn platform. [H = hexose, N = N-acetylhexosamine, F = deoxyhe…
	Peak detection			Depiction					Deviation (observed vs theoretical)
	Retention time	Analyte composition by MSn		Possible structure matching the composition by MSn analysis (other structure possibilities are not excluded)					HILIC-MS
		Observed m/z	Abduct type	Glycan composition	Oxford notation name	Glycan structure	Theoretical m/z		error (Da)	error (ppm)
1	15	768.81	[M+2H]2+	H3N4	A2		768.836		-0.02645	-34.4026
2	16.8	841.88	[M+2H]2+	H3N4F1	FA2		841.865		0.0146	17.3424
3	18.5	943.38	[M+2H]2+	H3N5F1	FA2B		943.405		-0.0251	-26.6057
4	20.8	922.88	[M+2H]2+	H4N4F1	(hybrid)		922.892		-0.0118	-12.7859
5	24	995.34	[M+2H]2+	H4N4S1	A2G1S1		995.393		-0.05255	-52.7932
6	25.7	712.63	[M+3H]3+	H4N4F1S1	FA2G1S1		712.617		0.0132667	18.6168
7	27.1	780.31	[M+3H]3+	H4N5F1S1	FA2BG1S1		780.31		0.000133333	0.170872
8	31.5	815	[M+3H]3+	H5N4S2	A2G2S2		814.968		0.0318333	39.0608
9	32.3	882.66	[M+3H]3+	H5N5S2	A2BG2S2		882.661		-0.0013	-1.47282
10	32.8	863.66	[M+3H]3+	H5N4F1S2	FA2G2S2		863.654		0.00586667	6.79284
11	33.4	931.34	[M+3H]3+	H5N5F1S2	FA2BG2S2		931.347		-0.00726667	-7.80232

## Sheet: IgG gal+sia treated annotation
Supplementary table S6. Identification table of N-glycans analytes from a combined galactosidase and sialidase treatment of IgG glycoproteins. Combined galactosidase and sialidase treated IgG sub-samples from the glycosidase plate-based assay were collected after the overnight exoglycosidase treatment step, the N-glycans released and procainamide labelled before measuring on a HILIC-FLD-MSn platf…
	Peak detection			Depiction					Deviation (observed vs theoretical)
	Retention time	Analyte composition by MSn		Possible structure matching the composition by MSn analysis (other structure possibilities are not excluded)					HILIC-MS
		Observed m/z	Abduct type	Glycan composition	Oxford notation name	Glycan structure	Theoretical m/z		error (Da)	error (ppm)
1	15	768.81	[M+2H]2+	H3N4	A2		768.836		-0.02645	-34.4026
2	16.7	841.88	[M+2H]2+	H3N4F1	FA2		841.865		0.0146	17.3424
3	18.5	943.41	[M+2H]2+	H3N5F1	FA2B		943.405		0.0049	5.19395

## Sheet: LC IgG std
Supplementary table S7. Galactosylation index calculated from procainamide labelled N-glycans of IgG samples from pooled human plasma standard (n = 16) measured on a HILIC-FLD-MSn platform. For the IgG N-glycans measured on the HILIC-FLD-MSn platform, (A) the relative area (%) of glycan peaks were factored by the (B) terminal and total galactosylation trait units so as to obtain the respective (C…
(A)	Relative peak area (%)
	Glycan composition	H3N4	H3N4F1	H4N4F1	H4N4F1	H4N5F1	H4N5F1	H5N5	H5N4F1	H5N5F1	H4N4F1S1	H5N4S1	H5N4F1S1	H5N5F1S1	H5N4S2	H5N5S2	H5N4F1S2	H5N5F1S2	Total abundance %
	Retention time [minutes]	14.4	16.1	19.5	20	20.8	21.3	22.8	23.3	24.2	24.5	26.1	27.5	28.6	30.2	31	31.4	32.1
	Replicate 1	0.83062	19.4007	20.0251	10.2705	4.60041	0.671451	0.571656	16.6219	1.72064	2.77879	1.43071	11.4589	2.60425	1.04389	0.383512	2.58967	2.99728	100
	Replicate 2	0.788971	19.3955	19.8817	10.2279	4.45606	0.642831	0.560021	16.5055	1.69983	2.78179	1.5057	11.487	2.75061	1.16951	0.413755	2.66572	3.06755	100
	Replicate 3	0.829788	19.4344	20.245	10.2156	4.55044	0.631327	0.566615	16.7641	1.69483	2.75437	1.35385	11.4237	2.60764	1.00527	0.383965	2.56176	2.97738	100
	Replicate 4	0.812743	19.1679	19.7468	10.0794	4.51867	0.684947	0.553427	16.4428	1.73801	2.8148	1.61559	11.5691	2.77794	1.28179	0.385298	2.71628	3.09454	100
	Replicate 5	0.862782	19.3998	19.9617	10.2772	4.5396	0.638855	0.598128	16.6304	1.7091	2.75956	1.42995	11.4268	2.68163	1.03137	0.396397	2.6233	3.03325	100
	Replicate 6	0.808157	19.2815	19.9467	10.1752	4.55341	0.682858	0.53601	16.5519	1.7526	2.78603	1.49331	11.4529	2.7433	1.14109	0.378159	2.65291	3.0639	100
	Replicate 7	0.815483	19.2437	19.9217	10.1995	4.58454	0.663988	0.559795	16.6977	1.76075	2.75195	1.46137	11.4383	2.72232	1.11762	0.371482	2.63844	3.0514	100
	Replicate 8	0.820481	19.2876	19.8824	10.1656	4.44535	0.646178	0.561285	16.5043	1.70133	2.76679	1.55574	11.5345	2.76602	1.21948	0.379348	2.65628	3.10732	100
	Replicate 9	0.838743	19.1418	19.8581	10.1202	4.57322	0.680966	0.556111	16.6405	1.7381	2.78217	1.53463	11.4858	2.76293	1.19474	0.380326	2.62581	3.08579	100
	Replicate 10	0.817678	19.3651	19.8663	10.0639	4.37176	0.678078	0.561639	16.4056	1.67198	2.78792	1.5873	11.6052	2.79874	1.23719	0.389149	2.68124	3.11131	100
	Replicate 11	0.820136	19.2573	19.8462	10.1255	4.46613	0.666168	0.58281	16.5475	1.7183	2.78501	1.56397	11.5641	2.75245	1.20057	0.358173	2.65694	3.08869	100
	Replicate 12	0.830288	19.3405	19.8663	10.1954	4.35466	0.618766	0.568347	16.4463	1.66251	2.79349	1.53094	11.5904	2.76089	1.21172	0.41975	2.69176	3.11807	100
	Replicate 13	0.827773	19.2361	19.8263	10.2112	4.43843	0.626983	0.626167	16.4831	1.69196	2.77842	1.54915	11.5376	2.76106	1.19844	0.375013	2.69547	3.13688	100
	Replicate 14	0.84862	19.4682	20.058	10.1419	4.29967	0.635264	0.541712	16.5922	1.6294	2.81717	1.47425	11.7013	2.65059	1.14155	0.368644	2.61368	3.01791	100
	Replicate 15	0.813718	19.3994	19.9766	10.2068	4.47315	0.634212	0.558077	16.4771	1.70037	2.80321	1.48784	11.5176	2.75004	1.11438	0.375717	2.63676	3.07505	100
	Replicate 16	0.88187	19.5813	20.0242	10.235	4.51432	0.623858	0.607904	16.502	1.69202	2.80436	1.45003	11.4795	2.58842	1.07259	0.35606	2.57748	3.00905	100
(B)	Glycan galactosylation traits units
	Glycan composition	H3N4	H3N4F1	H4N4F1	H4N4F1	H4N5F1	H4N5F1	H5N5	H5N4F1	H5N5F1	H4N4F1S1	H5N4S1	H5N4F1S1	H5N5F1S1	H5N4S2	H5N5S2	H5N4F1S2	H5N5F1S2
	Terminal galactosylation	0	0	1	1	1	1	2	2	2	0	1	1	1	0	0	0	0
	Total galactosylation	0	0	1	1	1	1	2	2	2	1	2	2	2	2	2	2	2
(C)	Terminal galactosylation trait
	Glycan composition	H3N4	H3N4F1	H4N4F1	H4N4F1	H4N5F1	H4N5F1	H5N5	H5N4F1	H5N5F1	H4N4F1S1	H5N4S1	H5N4F1S1	H5N5F1S1	H5N4S2	H5N5S2	H5N4F1S2	H5N5F1S2	Total
	Replicate 1	0	0	20.0251	10.2705	4.60041	0.671451	1.14331	33.2438	3.44128	0	1.43071	11.4589	2.60425	0	0	0	0	88.8897
	Replicate 2	0	0	19.8817	10.2279	4.45606	0.642831	1.12004	33.011	3.39967	0	1.5057	11.487	2.75061	0	0	0	0	88.4825
	Replicate 3	0	0	20.245	10.2156	4.55044	0.631327	1.13323	33.5282	3.38966	0	1.35385	11.4237	2.60764	0	0	0	0	89.0787
	Replicate 4	0	0	19.7468	10.0794	4.51867	0.684947	1.10685	32.8857	3.47602	0	1.61559	11.5691	2.77794	0	0	0	0	88.461
	Replicate 5	0	0	19.9617	10.2772	4.5396	0.638855	1.19626	33.2609	3.41819	0	1.42995	11.4268	2.68163	0	0	0	0	88.8311
	Replicate 6	0	0	19.9467	10.1752	4.55341	0.682858	1.07202	33.1038	3.5052	0	1.49331	11.4529	2.7433	0	0	0	0	88.7287
	Replicate 7	0	0	19.9217	10.1995	4.58454	0.663988	1.11959	33.3954	3.5215	0	1.46137	11.4383	2.72232	0	0	0	0	89.0282
	Replicate 8	0	0	19.8824	10.1656	4.44535	0.646178	1.12257	33.0085	3.40266	0	1.55574	11.5345	2.76602	0	0	0	0	88.5296
	Replicate 9	0	0	19.8581	10.1202	4.57322	0.680966	1.11222	33.2811	3.47619	0	1.53463	11.4858	2.76293	0	0	0	0	88.8853
	Replicate 10	0	0	19.8663	10.0639	4.37176	0.678078	1.12328	32.8111	3.34395	0	1.5873	11.6052	2.79874	0	0	0	0	88.2496
	Replicate 11	0	0	19.8462	10.1255	4.46613	0.666168	1.16562	33.0951	3.4366	0	1.56397	11.5641	2.75245	0	0	0	0	88.6819
	Replicate 12	0	0	19.8663	10.1954	4.35466	0.618766	1.13669	32.8925	3.32502	0	1.53094	11.5904	2.76089	0	0	0	0	88.2716
	Replicate 13	0	0	19.8263	10.2112	4.43843	0.626983	1.25233	32.9663	3.38392	0	1.54915	11.5376	2.76106	0	0	0	0	88.5532
	Replicate 14	0	0	20.058	10.1419	4.29967	0.635264	1.08342	33.1844	3.25881	0	1.47425	11.7013	2.65059	0	0	0	0	88.4876
	Replicate 15	0	0	19.9766	10.2068	4.47315	0.634212	1.11615	32.9542	3.40075	0	1.48784	11.5176	2.75004	0	0	0	0	88.5173
	Replicate 16	0	0	20.0242	10.235	4.51432	0.623858	1.21581	33.004	3.38404	0	1.45003	11.4795	2.58842	0	0	0	0	88.5192
(D)	Total galactosylation trait
	Glycan composition	H3N4	H3N4F1	H4N4F1	H4N4F1	H4N5F1	H4N5F1	H5N5	H5N4F1	H5N5F1	H4N4F1S1	H5N4S1	H5N4F1S1	H5N5F1S1	H5N4S2	H5N5S2	H5N4F1S2	H5N5F1S2	Total
	Replicate 1	0	0	20.0251	10.2705	4.60041	0.671451	1.14331	33.2438	3.44128	2.77879	2.86142	22.9178	5.20851	2.08779	0.767024	5.17934	5.99457	121.191
	Replicate 2	0	0	19.8817	10.2279	4.45606	0.642831	1.12004	33.011	3.39967	2.78179	3.01141	22.9741	5.50121	2.33902	0.82751	5.33145	6.13509	121.641
	Replicate 3	0	0	20.245	10.2156	4.55044	0.631327	1.13323	33.5282	3.38966	2.75437	2.70769	22.8474	5.21529	2.01054	0.76793	5.12352	5.95476	121.075
	Replicate 4	0	0	19.7468	10.0794	4.51867	0.684947	1.10685	32.8857	3.47602	2.8148	3.23118	23.1382	5.55589	2.56357	0.770597	5.43256	6.18908	122.194
	Replicate 5	0	0	19.9617	10.2772	4.5396	0.638855	1.19626	33.2609	3.41819	2.75956	2.8599	22.8537	5.36326	2.06275	0.792793	5.2466	6.06651	121.298
	Replicate 6	0	0	19.9467	10.1752	4.55341	0.682858	1.07202	33.1038	3.5052	2.78603	2.98661	22.9059	5.48661	2.28218	0.756318	5.30581	6.12781	121.676
	Replicate 7	0	0	19.9217	10.1995	4.58454	0.663988	1.11959	33.3954	3.5215	2.75195	2.92275	22.8766	5.44464	2.23524	0.742965	5.27687	6.1028	121.76
	Replicate 8	0	0	19.8824	10.1656	4.44535	0.646178	1.12257	33.0085	3.40266	2.76679	3.11148	23.069	5.53203	2.43896	0.758697	5.31255	6.21464	121.877
	Replicate 9	0	0	19.8581	10.1202	4.57322	0.680966	1.11222	33.2811	3.47619	2.78217	3.06925	22.9715	5.52586	2.38948	0.760652	5.25162	6.17159	122.024
	Replicate 10	0	0	19.8663	10.0639	4.37176	0.678078	1.12328	32.8111	3.34395	2.78792	3.17459	23.2105	5.59747	2.47438	0.778298	5.36248	6.22262	121.867
	Replicate 11	0	0	19.8462	10.1255	4.46613	0.666168	1.16562	33.0951	3.4366	2.78501	3.12795	23.1282	5.50489	2.40113	0.716346	5.31388	6.17738	121.956
	Replicate 12	0	0	19.8663	10.1954	4.35466	0.618766	1.13669	32.8925	3.32502	2.79349	3.06187	23.1808	5.52179	2.42345	0.839501	5.38351	6.23613	121.83
	Replicate 13	0	0	19.8263	10.2112	4.43843	0.626983	1.25233	32.9663	3.38392	2.77842	3.09829	23.0752	5.52212	2.39688	0.750025	5.39093	6.27375	121.991
	Replicate 14	0	0	20.058	10.1419	4.29967	0.635264	1.08342	33.1844	3.25881	2.81717	2.9485	23.4026	5.30118	2.2831	0.737287	5.22737	6.03582	121.414
	Replicate 15	0	0	19.9766	10.2068	4.47315	0.634212	1.11615	32.9542	3.40075	2.80321	2.97567	23.0353	5.50008	2.22875	0.751434	5.27352	6.1501	121.48
	Replicate 16	0	0	20.0242	10.235	4.51432	0.623858	1.21581	33.004	3.38404	2.80436	2.90006	22.959	5.17684	2.14519	0.71212	5.15497	6.0181	120.872
(E)	Calculation galactosylation index from HILIC-FLD-MS	Terminal galactosylation trait		Total galactosylation trait		Galactosylation index
	Replicate 1	88.8897		121.191		0.733467
	Replicate 2	88.4825		121.641		0.727409
	Replicate 3	89.0787		121.075		0.735731
	Replicate 4	88.461		122.194		0.723937
	Replicate 5	88.8311		121.298		0.732339
	Replicate 6	88.7287		121.676		0.729219
	Replicate 7	89.0282		121.76		0.731177
	Replicate 8	88.5296		121.877		0.726382
	Replicate 9	88.8853		122.024		0.728424
	Replicate 10	88.2496		121.867		0.724149
	Replicate 11	88.6819		121.956		0.727162
	Replicate 12	88.2716		121.83		0.724548
	Replicate 13	88.5532		121.991		0.725899
	Replicate 14	88.4876		121.414		0.728806
	Replicate 15	88.5173		121.48		0.728658
	Replicate 16	88.5192		120.872		0.732339
	Mean	88.6372		121.634		0.728728
	Standard deviation	0.248903		0.377825		0.00349306
	Relative standard deviation	0.280812		0.310624		0.479337

## Sheet: LC vs. plate assay
Supplementary table S8. Comparing galactosylation index calculated from procainamide labelled N-glycans of IgG human patient plasma samples (n = 15) measured on a HILIC-FLD-MSn platform, to the same IgG glycoprotein patient samples measured on the glycosidase plate-based assay. For the IgG N-glycans measured on the HILIC-FLD-MSn platform, (A) the relative area (%) of glycan peaks were factored by…
(A)	Relative peak area (%)
	Glycan composition	H3N4	H3N4F1	H4N4F1	H4N4F1	H4N5F1	H4N5F1	H5N5	H5N4F1	H5N5F1	H4N4F1S1	H5N4S1	H5N4F1S1	H5N5F1S1	H5N4S2	H5N5S2	H5N4F1S2	H5N5F1S2	Total abundance %
	Retention time [minutes]	14.4	16.1	19.5	20	20.8	21.3	22.8	23.3	24.2	24.5	26.1	27.5	28.6	30.2	31	31.4	32.1
	A3_IBD	0.815689	20.295	22.0434	10.1946	5.29106	0.700447	0.683147	13.953	1.45912	3.02146	1.56196	10.8088	2.19533	1.81363	0.32371	2.06952	2.77023	100
	B1_IBD	0.500408	24.0023	20.281	12.5973	3.89123	0.703932	0.419842	13.497	1.27122	3.1325	1.30786	9.29218	2.43727	1.51021	0.31832	2.38935	2.4481	100
	B2_IBD	0.550981	35.0692	20.5056	9.3066	3.44099	0.607379	0.332896	9.0823	0.957913	2.66181	1.30013	7.54888	2.07606	1.1948	0.237251	2.77492	2.35232	100
	B3_IBD	0.820826	42.5762	17.619	7.58359	3.37774	0.510352	0.280099	7.44674	0.969601	2.64669	1.40129	6.13833	1.90583	1.33851	0.233337	2.47301	2.6788	100
	C1_IBD	0.515978	19.206	21.6273	11.2946	4.64877	0.689994	0.403457	16.91	1.65049	3.11396	1.25999	10.7753	2.1196	1.38779	0.290771	1.73074	2.37512	100
	D1_IBD	0.310937	11.4831	21.7969	8.60301	3.33881	0.401207	0.391038	22.9885	1.6568	2.43945	1.22442	16.2587	1.94344	1.41741	0.22245	3.36331	2.1606	100
	D2_IBD	0.226518	14.0894	21.3332	10.2444	4.4902	0.591448	0.482727	19.452	1.81549	2.74406	1.01566	13.1032	2.89643	1.16678	0.320619	2.73306	3.29483	100
	D3_IBD	0.737401	24.4252	18.9148	8.82916	6.01016	0.764535	0.639942	14.7533	1.9295	2.407	1.74568	9.50549	2.29962	2.49124	0.382008	1.5778	2.58716	100
	E1_IBD	0.384839	26.5064	20.098	8.08113	3.69723	0.646896	0.39836	13.7245	1.34522	2.22999	1.58888	9.39935	2.99089	1.63038	0.359227	3.40526	3.51348	100
	F2_IBD	0.465234	27.9293	22.2839	9.64388	3.73716	0.709097	0.649475	11.8627	1.31673	2.38846	1.64584	7.99629	2.88385	1.84557	0.292266	2.0362	2.31408	100
	F3_IBD	0.367456	32.8054	19.5429	10.2785	3.37742	0.571874	0.300516	9.34199	1.26553	3.28788	1.46555	7.40457	2.47438	2.21102	0.315161	2.11213	2.87772	100
	G2_IBD	1.53805	33.1679	19.0221	10.3457	4.76542	0.845332	0.55521	8.36096	1.39501	2.4749	1.81651	5.94246	2.94691	2.0992	0.342522	1.70613	2.67571	100
	G3_IBD	0.697519	19.6549	19.4454	10.075	4.47418	0.641742	0.488634	17.2252	1.59441	2.8897	1.3518	12.2205	2.31653	1.35838	0.297743	2.5109	2.7575	100
	H1_IBD	0.396364	17.5272	21.3326	10.7771	3.59363	0.525378	0.461488	17.2296	1.45425	2.98124	1.51353	11.7996	2.18132	2.42611	0.272122	2.87616	2.65229	100
	H3_IBD	0.465965	38.2921	15.2388	7.76229	4.23874	0.851087	0.410114	8.36592	1.27981	2.73163	1.49952	7.07539	3.17701	1.26099	0.326125	2.74257	4.28187	100
(B)	Glycan galactosylation traits units
	Glycan composition	H3N4	H3N4F1	H4N4F1	H4N4F1	H4N5F1	H4N5F1	H5N5	H5N4F1	H5N5F1	H4N4F1S1	H5N4S1	H5N4F1S1	H5N5F1S1	H5N4S2	H5N5S2	H5N4F1S2	H5N5F1S2
	Terminal galactosylation	0	0	1	1	1	1	2	2	2	0	1	1	1	0	0	0	0
	Total galactosylation	0	0	1	1	1	1	2	2	2	1	2	2	2	2	2	2	2
(C)	Terminal galactosylation trait
	Glycan composition	H3N4	H3N4F1	H4N4F1	H4N4F1	H4N5F1	H4N5F1	H5N5	H5N4F1	H5N5F1	H4N4F1S1	H5N4S1	H5N4F1S1	H5N5F1S1	H5N4S2	H5N5S2	H5N4F1S2	H5N5F1S2	Total
	A3_IBD	0	0	22.0434	10.1946	5.29106	0.700447	1.36629	27.906	2.91824	0	1.56196	10.8088	2.19533	0	0	0	0	84.9861
	B1_IBD	0	0	20.281	12.5973	3.89123	0.703932	0.839684	26.994	2.54245	0	1.30786	9.29218	2.43727	0	0	0	0	80.8869
	B2_IBD	0	0	20.5056	9.3066	3.44099	0.607379	0.665792	18.1646	1.91583	0	1.30013	7.54888	2.07606	0	0	0	0	65.5318
	B3_IBD	0	0	17.619	7.58359	3.37774	0.510352	0.560198	14.8935	1.9392	0	1.40129	6.13833	1.90583	0	0	0	0	55.929
	C1_IBD	0	0	21.6273	11.2946	4.64877	0.689994	0.806914	33.8201	3.30099	0	1.25999	10.7753	2.1196	0	0	0	0	90.3436
	D1_IBD	0	0	21.7969	8.60301	3.33881	0.401207	0.782077	45.9771	3.31359	0	1.22442	16.2587	1.94344	0	0	0	0	103.639
	D2_IBD	0	0	21.3332	10.2444	4.4902	0.591448	0.965454	38.904	3.63098	0	1.01566	13.1032	2.89643	0	0	0	0	97.175
	D3_IBD	0	0	18.9148	8.82916	6.01016	0.764535	1.27988	29.5065	3.85899	0	1.74568	9.50549	2.29962	0	0	0	0	82.7149
	E1_IBD	0	0	20.098	8.08113	3.69723	0.646896	0.79672	27.449	2.69044	0	1.58888	9.39935	2.99089	0	0	0	0	77.4385
	F2_IBD	0	0	22.2839	9.64388	3.73716	0.709097	1.29895	23.7254	2.63346	0	1.64584	7.99629	2.88385	0	0	0	0	76.5578
	F3_IBD	0	0	19.5429	10.2785	3.37742	0.571874	0.601031	18.684	2.53107	0	1.46555	7.40457	2.47438	0	0	0	0	66.9312
	G2_IBD	0	0	19.0221	10.3457	4.76542	0.845332	1.11042	16.7219	2.79003	0	1.81651	5.94246	2.94691	0	0	0	0	66.3067
	G3_IBD	0	0	19.4454	10.075	4.47418	0.641742	0.977269	34.4504	3.18882	0	1.3518	12.2205	2.31653	0	0	0	0	89.1416
	H1_IBD	0	0	21.3326	10.7771	3.59363	0.525378	0.922977	34.4592	2.90851	0	1.51353	11.7996	2.18132	0	0	0	0	90.0139
	H3_IBD	0	0	15.2388	7.76229	4.23874	0.851087	0.820228	16.7318	2.55963	0	1.49952	7.07539	3.17701	0	0	0	0	59.9546
(D)	Total galactosylation trait
	Glycan composition	H3N4	H3N4F1	H4N4F1	H4N4F1	H4N5F1	H4N5F1	H5N5	H5N4F1	H5N5F1	H4N4F1S1	H5N4S1	H5N4F1S1	H5N5F1S1	H5N4S2	H5N5S2	H5N4F1S2	H5N5F1S2	Total
	A3_IBD	0	0	22.0434	10.1946	5.29106	0.700447	1.36629	27.906	2.91824	3.02146	3.12392	21.6175	4.39066	3.62725	0.64742	4.13903	5.54046	116.528
	B1_IBD	0	0	20.281	12.5973	3.89123	0.703932	0.839684	26.994	2.54245	3.1325	2.61573	18.5844	4.87454	3.02042	0.636641	4.77871	4.8962	110.389
	B2_IBD	0	0	20.5056	9.3066	3.44099	0.607379	0.665792	18.1646	1.91583	2.66181	2.60026	15.0978	4.15212	2.3896	0.474502	5.54984	4.70463	92.2373
	B3_IBD	0	0	17.619	7.58359	3.37774	0.510352	0.560198	14.8935	1.9392	2.64669	2.80258	12.2767	3.81166	2.67702	0.466673	4.94603	5.35759	81.4685
	C1_IBD	0	0	21.6273	11.2946	4.64877	0.689994	0.806914	33.8201	3.30099	3.11396	2.51998	21.5507	4.23921	2.77558	0.581542	3.46149	4.75024	119.181
	D1_IBD	0	0	21.7969	8.60301	3.33881	0.401207	0.782077	45.9771	3.31359	2.43945	2.44884	32.5173	3.88688	2.83483	0.4449	6.72661	4.32121	139.833
	D2_IBD	0	0	21.3332	10.2444	4.4902	0.591448	0.965454	38.904	3.63098	2.74406	2.03132	26.2065	5.79285	2.33356	0.641237	5.46612	6.58966	131.965
	D3_IBD	0	0	18.9148	8.82916	6.01016	0.764535	1.27988	29.5065	3.85899	2.407	3.49135	19.011	4.59923	4.98249	0.764017	3.1556	5.17432	112.749
	E1_IBD	0	0	20.098	8.08113	3.69723	0.646896	0.79672	27.449	2.69044	2.22999	3.17775	18.7987	5.98179	3.26077	0.718453	6.81051	7.02695	111.464
	F2_IBD	0	0	22.2839	9.64388	3.73716	0.709097	1.29895	23.7254	2.63346	2.38846	3.29167	15.9926	5.76771	3.69114	0.584531	4.07239	4.62817	104.449
	F3_IBD	0	0	19.5429	10.2785	3.37742	0.571874	0.601031	18.684	2.53107	3.28788	2.9311	14.8091	4.94876	4.42205	0.630322	4.22425	5.75544	96.5957
	G2_IBD	0	0	19.0221	10.3457	4.76542	0.845332	1.11042	16.7219	2.79003	2.4749	3.63302	11.8849	5.89381	4.1984	0.685043	3.41226	5.35143	93.1347
	G3_IBD	0	0	19.4454	10.075	4.47418	0.641742	0.977269	34.4504	3.18882	2.8897	2.7036	24.4411	4.63305	2.71675	0.595486	5.0218	5.51499	121.769
	H1_IBD	0	0	21.3326	10.7771	3.59363	0.525378	0.922977	34.4592	2.90851	2.98124	3.02706	23.5993	4.36264	4.85222	0.544245	5.75232	5.30458	124.943
	H3_IBD	0	0	15.2388	7.76229	4.23874	0.851087	0.820228	16.7318	2.55963	2.73163	2.99904	14.1508	6.35402	2.52198	0.652251	5.48514	8.56374	91.6612
(E)	Calculation galactosylation index from HILIC-FLD-MS	Terminal galactosylation trait		Total galactosylation trait		Galactosylation index
								(G)	Galactosylation index HILIC-FLD-MSn vs. glycosidase plate-based assay
	A3_IBD	84.9861		116.528		0.72932
	B1_IBD	80.8869		110.389		0.732746
	B2_IBD	65.5318		92.2373		0.71047			Pearson coefficient r		0.8208
	B3_IBD	55.929		81.4685		0.686511			95% confidence interval		0,5324 to 0,9385
	C1_IBD	90.3436		119.181		0.758035			r2		0.6737
	D1_IBD	103.639		139.833		0.741166			Number of XY Pairs		15
	D2_IBD	97.175		131.965		0.73637			P (two-tailed)		0.0002
	D3_IBD	82.7149		112.749		0.733619			Significant? (alpha = 0.05)		Yes
	E1_IBD	77.4385		111.464		0.694738
	F2_IBD	76.5578		104.449		0.732972
	F3_IBD	66.9312		96.5957		0.692901
	G2_IBD	66.3067		93.1347		0.711945
	G3_IBD	89.1416		121.769		0.732054
	H1_IBD	90.0139		124.943		0.72044
	H3_IBD	59.9546		91.6612		0.654089
(F)	Calculation galactosylation index from glycosidase plate-based assay	Terminal galactosylation trait [pmol]		Total galactosylation trait [pmol]		Galactosylation index
	A3_IBD	192.743		286.598		0.672518
	B1_IBD	247.932		372.917		0.664844
	B2_IBD	168.982		256.862		0.657869
	B3_IBD	199.036		307.578		0.647107
	C1_IBD	292.157		398.09		0.733896
	D1_IBD	321.714		443.026		0.726174
	D2_IBD	304.225		480.286		0.633425
	D3_IBD	205.94		311.302		0.661543
	E1_IBD	268.584		431.513		0.622424
	F2_IBD	197.669		296.965		0.665629
	F3_IBD	154.431		262.06		0.589295
	G2_IBD	207.295		333.842		0.620938
	G3_IBD	275.001		378.312		0.726917
	H1_IBD	205.871		317.692		0.648019
	H3_IBD	153.168		277.237		0.552481
